# Supplementary material for: Effect of Cereal α-Amylase/Trypsin Inhibitors on Developmental Characteristics and Abundance of Digestive Enzymes of Mealworm Larvae (Tenebrio molitor L.)
Source: Insects. 2021 May 14;12(5):454. doi: 10.3390/insects12050454 (PMC8156395; doi:10.3390/insects12050454)
Supplement: Supplementary file 1 [file insects-12-00454-s001.zip]

Archive with 1 entries (1 files):
- insects-1217780-supplementary.pdf
